# Supplementary material for: Genomic Characterization of Three Novel Bartonella Strains in a Rodent and Two Bat Species from Mexico
Source: Microorganisms. 2023 Jan 30;11(2):340. doi: 10.3390/microorganisms11020340 (PMC9962129; doi:10.3390/microorganisms11020340)
Supplement: Supplementary file 1 [file microorganisms-11-00340-s001.zip]

Archive with 2 entries (2 files):
- microorganisms-2194917-supplementary.pdf
- supplementary Figure S1.tif
